# Supplementary material for: Unique pioneer microbial communities exposed to volcanic sulfur dioxide
Source: Sci Rep. 2016 Jan 21;6:19687. doi: 10.1038/srep19687 (PMC4726209; doi:10.1038/srep19687)
Supplement: Supplementary Table S4 [file srep19687-s2.xls]

## Sheet: Sheet1
Supplementary Table S4 | The original data table for the main figure 3.
Archaea
Phylum	Genus	Relative abundance (%)
		3.5-yr	6.6-yr	9.5-yr	IG1	CL
Crenarchaeota	Candidatus Nitrosocaldus	-	-	-	-	0.362319
	Unclassified Crenarchaeota	-	-	0.189573	-	3.62319
Euryarchaeota	Unclassified Euryarchaeota	-	-	0.758294	2.0362	0.724638
Thaumarchaeota	Nitrosopumilus	-	-	0.0947867	0.226244	-
	Nitrososphaera	-	-	-	-	0.362319
	Unclassified Thaumarchaeota	-	-	0.28436	1.35747	1.44928
Bacteria
Phylum	Genus	Relative abundance (%)
		3.5-yr	6.6-yr	9.5-yr	IG1	CL
Alphaproteobacteria	Acetobacter	0.23753	-	-	-	-
	Acidiphilium	0.950119	-	0.947867	-	-
	Acidisphaera	0.23753	1.13636	0.189573	0.226244	-
	Acidocella	0.950119	-	0.473934	-	-
	Afipia	-	-	0.0947867	0.226244	-
	Ancylobacter	-	1.13636	-	-	-
	Azospirillum	-	-	0.0947867	-	0.362319
	Beijerinckia	-	3.40909	0.0947867	-	-
	Bradyrhizobium	-	-	-	0.904977	0.724638
	Brevundimonas	-	-	-	0.226244	-
	Gluconacetobacter	0.475059	-	0.0947867	-	-
	Granulibacter	0.23753	-	-	-	-
	Methylobacterium	-	-	0.0947867	-	-
	Methylocapsa	-	1.70455	-	-	-
	Methylocella	0.23753	1.70455	0.28436	0.226244	-
	Methylocystis	-	1.13636	-	-	-
	Methylosinus	-	0.568182	-	-	-
	Methylovirgula	-	0.568182	0.0947867	-	-
	Microvirga	-	0.568182	-	-	-
	Phenylobacterium	-	-	-	0.226244	-
	Pseudolabrys	-	-	-	1.13122	0.362319
	Rhodomicrobium	-	-	-	0.226244	-
	Rhodopila	0.23753	1.70455	0.0947867	-	-
	Rhodoplanes	-	-	-	-	0.362319
	Rhodovastum	0.712589	1.70455	0.28436	-	-
	Roseomonas	-	-	0.0947867	-	-
	Xanthobacter	0.23753	-	-	-	-
Betaproteobacteria	Achromobacter	-	0.568182	0.0947867	-	-
	Alcaligenes	-	-	0.0947867	-	-
	Azoarcus	-	-	0.0947867	-	-
	Azonexus	-	-	0.0947867	0.226244	-
	Azospira	-	-	0.189573	-	-
	Burkholderia	-	-	0.473934	0.226244	-
	Candidatus Accumulibacter	-	-	0.0947867	-	-
	Candidatus Nitrotoga	-	0.568182	1.80095	-	-
	Castellaniella	0.23753	-	-	0.226244	-
	Collimonas	-	-	-	-	0.362319
	Cupriavidus	-	-	0.0947867	-	-
	Denitromonas	-	-	0.0947867	-	-
	Ferritrophicum	0.23753	-	1.04265	1.13122	-
	Ferrovum	-	0.568182	0.758294	-	-
	Gallionella	-	0.568182	2.55924	-	-
	Herbaspirillum	-	-	0.0947867	-	-
	Janthinobacterium	-	-	0.189573	-	0.362319
	Kinetoplastibacterium	-	-	0.189573	-	-
	Laribacter	-	-	0.0947867	-	-
	Massilia	-	-	0.379147	-	0.362319
	Methylobacillus	-	-	0.28436	0.226244	-
	Methylotenera	0.23753	-	0.189573	-	-
	Methyloversatilis	-	0.568182	0.0947867	-	-
	Methylovorus	-	-	0.189573	-	-
	Nitrosospira	-	2.84091	6.4455	1.80995	0.362319
	Nitrosovibrio	-	-	0.0947867	-	-
	Polaromonas	-	-	0.0947867	-	-
	Procabacter	-	-	-	-	0.362319
	Pseudogulbenkiania	-	-	0.0947867	-	-
	Rhodocyclus	-	-	0.0947867	-	-
	Sideroxydans	-	0.568182	1.13744	0.452489	-
	Spirillum	-	-	0.0947867	-	-
	Sulfuricella	-	0.568182	0.853081	-	-
	Sulfuritalea	-	-	0.189573	-	-
	Thauera	-	-	0.28436	-	-
	Thiobacillus	1.18765	9.09091	6.4455	0.904977	0.362319
	Thiobacter	-	-	-	0.226244	-
	Thiomonas	3.80048	6.25	4.54976	0.226244	-
	Uliginosibacterium	-	-	0.0947867	-	-
	Zoogloea	0.23753	-	0.0947867	0.452489	-
	Bordetella	0.23753	0.568182	0.379147	0.452489	-
Deltaproteobacteria	Anaeromyxobacter	-	-	-	-	0.362319
	Archangium	-	-	-	-	0.362319
	Cystobacter	-	-	-	-	0.362319
	Desulfoglaeba	-	-	-	-	0.362319
	Haliangium	-	-	-	0.226244	0.362319
	Pelobacter	-	-	-	-	0.362319
	Sorangium	-	-	-	-	0.362319
Epsilonproteobacteria	Campylobacter	-	-	-	0.226244	-
Gammaproteobacteria	Achromatium	-	-	0.28436	-	-
	Acidiferrobacter	2.61283	18.75	1.80095	0.678733	-
	Acidithiobacillus	17.1021	6.81818	3.50711	1.13122	-
	Alkalilimnicola	-	-	0.28436	-	-
	Aquicella	0.23753	-	-	0.226244	-
	Candidatus Carsonella	-	-	0.0947867	-	-
	Candidatus Marithioploca	-	-	0.0947867	-	-
	Dokdonella	0.23753	-	0.0947867	1.58371	-
	Dyella	-	-	-	0.226244	-
	Frateuria	-	-	-	0.904977	-
	Fulvimonas	-	-	-	0.226244	-
	Gynumella	-	-	-	0.452489	-
	Hydrocarboniphaga	-	0.568182	0.0947867	0.226244	-
	Legionella	2.61283	-	-	-	-
	Luteibacter	-	-	-	0.226244	-
	Methylococcus	-	-	0.189573	-	-
	Microbulbifer	-	-	-	0.226244	-
	Natronocella	0.23753	-	-	-	-
	Nevskia	-	-	0.379147	0.678733	-
	Pseudomonas	-	-	-	0.226244	-
	Pseudoxanthomonas	-	-	-	0.452489	-
	Rhodanobacter	0.475059	0.568182	0.0947867	0.904977	-
	Rudaea	-	-	-	0.226244	-
	Steroidobacter	1.42518	-	-	0.452489	0.362319
	Thiocapsa	-	0.568182	-	-	-
	Thiomargarita	0.23753	-	-	-	-
	Thiorhodovibrio	-	-	-	-	0.362319
Unclassified Proteobacteria	Unclassified Proteobacteria	16.6271	11.9318	36.5877	30.543	25.7246
Nitrospirae	Leptospirillum	22.0903	7.38636	2.55924	0.904977	-
	Nitrospira	-	-	-	0.452489	1.08696
	Unclassified Nitrospira	-	-	0.28436	-	2.89855
Acidobacteria	Acidobacterium	0.475059	-	-	-	-
	Bryobacter	-	-	-	0.226244	-
	Candidatus Koribacter	-	-	-	-	0.362319
	Candidatus Solibacter	-	-	-	0.226244	-
	Geothrix	-	-	-	0.226244	-
	Terriglobus	0.712589	-	0.0947867	0.226244	-
	Unclassified Acidobacteria	0.712589	-	1.23223	4.97738	17.3913
Actinobacteria	Aciditerrimonas	0.23753	-	0.189573	0.226244	-
	Acidithiomicrobium	0.23753	-	0.0947867	-	-
	Actinoplanes	-	-	-	-	0.362319
	Actinospica	-	-	-	0.678733	-
	Collinsella	-	-	0.0947867	-	-
	Conexibacter	0.23753	-	0.663507	1.80995	0.724638
	Ferrimicrobium	1.90024	3.40909	0.758294	-	-
	Ferrithrix	-	1.13636	0.28436	-	-
	Frankia	0.23753	-	-	-	-
	Frigoribacterium	0.23753	-	-	-	-
	Iamia	0.23753	-	-	0.678733	-
	Kitasatospora	-	-	-	-	0.362319
	Leifsonia	0.950119	-	-	-	-
	Mycobacterium	-	-	-	-	0.362319
	Nocardia	0.23753	-	-	-	-
	Nocardioides	-	-	0.0947867	-	-
	Rubrobacter	-	-	0.0947867	-	-
	Unclassified Actinobacteria	9.50119	5.68182	3.88626	5.88235	6.88406
Bacteroidetes	Cytophaga	0.23753	-	0.0947867	0.452489	-
	Flavisolibacter	0.23753	-	-	0.226244	-
	Unclassified Bacteroidetes	1.18765	-	0.473934	0.678733	-
Chlamydiae/Verrucomicrobiagroup	Verrucomicrobia subdivision 3	-	-	-	-	0.362319
	Unclassified Chlamydiae/Verrucomicrobiagroup	1.42518	-	0.189573	0.904977	0.724638
Chrysiogenetes	Desulfurispirillum	-	-	-	-	0.362319
	Unclassified Chrysiogenetes	-	-	-	-	-
Cyanobacteria	Cyanothece	-	-	0.189573	-	-
	Unclassified Cyanobacteria	-	0.568182	0.473934	0.452489	0.724638
Deinococcus-Thermus	Thermus	0.23753	-	-	0.904977	-
	Unclassified Deinococcus-Thermus	-	-	-	-	-
Firmicutes	Alicyclobacillus	-	0.568182	0.0947867	-	-
	Bacillus	-	-	-	0.226244	0.362319
	Paenibacillus	-	-	-	0.226244	1.08696
	Sulfobacillus	0.712589	-	0.0947867	-	-
	Thermincola	-	-	0.0947867	-	-
	Thermoflavimicrobium	-	-	-	0.226244	-
	Thermosediminibacter	-	-	-	-	0.362319
	Unclassified Firmicutes	2.85036	1.70455	4.17062	4.29864	3.98551
Gemmatimonadetes	Gemmatimonas	-	-	-	0.226244	1.08696
	Unclassified Gemmatimonadetes	-	-	-	1.35747	1.44928
Planctomycetes	Pirellula	-	-	-	-	0.362319
	Planctomyces	-	-	-	0.226244	0.362319
	Singulisphaera	0.23753	-	-	-	-
	Unclassified Planctomycetes	0.475059	-	0.473934	1.35747	3.26087
Tenericutes	Mycoplasma	-	0.568182	-	-	-
	Unclassified Tenericutes	0.475059	-	0.0947867	1.13122	0.362319
Aquificae	Unclassified Aquificae	-	-	-	0.226244	-
Armatimonadetes	Unclassified Armatimonadetes	-	-	0.189573	0.226244	0.362319
Chloroflexi	Unclassified Chloroflexi	0.475059	1.13636	1.13744	2.26244	2.53623
Elusimicrobia	Unclassified Elusimicrobia	-	-	-	0.226244	-
Spirochaetes	Unclassified Spirochaetes	-	-	0.189573	0.904977	-
Streptophyta	Unclassified Streptophyta	-	-	-	0.226244	-
Thermotogae	Unclassified Thermotogae	-	-	0.0947867	0.452489	-
Verrucomicrobia	Unclassified Verrucomicrobia	0.23753	-	0.28436	1.35747	3.26087
Candidate division TM7	-	0.475059	0.568182	-	0.452489	-
Unclassified Bacteria (miscellaneous)	-	0.23753	-	3.31754	9.04977	8.33333
Unclassified Gram-positive bacteria (miscellaneous)	-	-	-	0.0947867	1.58371	0.724638
