# Supplementary material for: Unique pioneer microbial communities exposed to volcanic sulfur dioxide
Source: Sci Rep. 2016 Jan 21;6:19687. doi: 10.1038/srep19687 (PMC4726209; doi:10.1038/srep19687)
Supplement: Supplementary Table S5 [file srep19687-s3.xls]

## Sheet: Sheet3 (2)
Supplementary Table S5 | The original data table for the main figure 5.
Archaea
Phylum	Genus	Relative abundance (%)
		rbcL					porA					nifH
		3.5-yr	6.6-yr	9.5-yr	IG1	CL	3.5-yr	6.6-yr	9.5-yr	IG1	CL	3.5-yr	6.6-yr	9.5-yr	IG1	CL
Euryarchaeota	Aciduliprofundum	-	-	-	1.5544	-	-	-	-	-	-	-	-	-	-	-
	Candidatus Methanoregula	-	-	0.132802	-	-	1.1236	-	0.8	-	-	-	-	-	-	-
	Methanocaldococcus	-	-				-	-	0.8	-	-	-	-	-	-	-
	Methanocella	-	-	0.132802	-	-	-	-	1.6	-	-	-	-	-	-	-
	Methanococcoides	-	-				-	-	0.8	-	-	-	-	-	-	-
	Methanoculleus	-	-	-	1.5544	-	-	-	-	-	-	-	-	-	-	-
	Methanohalobium	-	-	-	0.518135	-	-	-	-	-	-	-	-	-	-	-
	Methanohalophilus	-	-				-	5.26316	-	-	-	-	-	-	-	-
	Methanosaeta	-	-	-	0.518135	-	-	-	-	-	-	-	-	-	-	-
	Methanosarcina	-	-	-	0.518135	-	-	-	0.8	-	-	-	-	-	-	-
	Methanospirillum	-	0.416667	-	-	-	-	-	4	-	-	-	-	-	-	-
	Methanothermococcus	-	-	0.132802	-	-	-	-	-	-	-	-	-	-	-	-
	Pyrococcus	-	-	-	0.518135	-	-	-	-	-	-	-	-	-	-	-
	Thermococcus	-	-	-	-	-	-	-	1.6	-	-	-	-	-	-	-
Crenarchaeota	Metallosphaera	-	-	-	-	-	-	-	-	-	4.08163	-	-	-	-	-
	Sulfolobus	-	-	-	-	-	-	-	-	-	20.4082	-	-	-	-	-
Unculassified archaea	Unculassified archaea	-	-	-	-	4.7619	-	-	-	-	-	-	-	-	-	-
Bacteria
Phylum	Genus	Relative abundance (%)
		rbcL					porA					nifH
		3.5-yr	6.6-yr	9.5-yr	IG1	CL	3.5-yr	6.6-yr	9.5-yr	IG1	CL	3.5-yr	6.6-yr	9.5-yr	IG1	CL
Alphaproteobacteria	Acidiphilium	0.3125	-	0.398406	2.59067	-	-	-	-	-	-	-	-	-	-	-
	Aurantimonas	-	-	0.132802	1.03627	-	-	-	-	-	-	-	-	-	-	-
	Azorhizobium	-	-	-	-	-	-	-	-	-	-	-	-	-	25.9259	-
	Beijerinckia	-	-	-	-	-	-	-	-	-	-	-	10.8108	2.25989	7.40741	-
	Beijerinckiaceae	0.3125	1.66667	0.398406	-	-	-	-	-	-	-	-	-	-	-	-
	Bradyrhizobium	-	-	0.796813	7.77202	4.7619	-	-	-	-	-	-	-	8.47458	22.2222	-
	Citreicella	-	-	-	1.03627	-	-	-	-	-	-	-	-	-	-	-
	Hoeflea	-	-	-	0.518135	-	-	-	-	-	-	-	-	-	-	-
	Magnetospirillum	-	-	0.132802	-	-	15.7303	15.7895	12.8	11.1111	-	-	-	-	-	-
	Mesorhizobium	-	-	0.132802	-	-	-	-	-	-	-	-	-	-	-	-
	Methylobacterium	-	-	-	1.03627	-	-	-	-	-	-	-	-	-	-	-
	Methylocapsa	-	-	-	-	-	-	-	-	-	-	-	-	-	-	-
	Methylocella	-	-	0.398406	-	4.7619	-	-	-	-	-	-	-	-	-	-
	Methylosinus	-	-	-	-	-	-	-	-	-	-	-	-	0.564972	-	-
	Nitrobacter	0.625	-	0.265604	0.518135	-	-	-	-	-	-	-	-	-	-	-
	Oligotropha	0.3125	-	0.132802	0.518135	-	-	-	-	-	-	-	-	-	-	-
	Paracoccus	-	-	-	0.518135	-	-	-	-	-	-	-	-	-	-	-
	Rhizobium	-	-	-	-	-	-	-	-	-	-	-	-	0.564972	-	-
	Rhodobacter	0.3125	-	1.19522	0.518135	-	1.1236	-	0.8	-	-	-	-	-	-	-
	Rhodomicrobium	0.625	1.25	0.265604	1.5544	14.2857	-	-	-	-	-	-	-	0.564972	-	-
	Rhodopseudomonas	0.3125	1.25	0.398406	1.03627	4.7619	-	5.26316	-	-	-	-	-	-	-	-
	Rhodospirillum	0.9375	0.416667	1.19522	1.5544	4.7619	-	-	-	-	-	-	-	-	-	-
	Sinorhizobium	-	-	0.132802	1.03627	-	-	-	-	-	-	-	-	-	3.7037	-
	Sphingomonas	-	-	-	-	-	-	-	-	-	-	-	-	2.25989	-	-
	Starkeya	0.3125	3.33333	0.531208	1.5544	-	-	-	-	-	-	-	-	-	-	-
	Telmatospirillum	-	-	0.132802	-	-	-	-	-	-	-	-	-	-	-	-
	Thalassiosira	-	-	0.132802	-	-	-	-	-	-	-	-	-	-	-	-
	Xanthobacter	-	-	0.132802	-	-	-	-	-	-	-	1.69492	-	1.12994	-	-
Betaproteobacteria	Burkholderia	-	-	-	1.5544	-	-	-	-	-	-	8.47458	16.2162	19.774	18.5185	-
	Azoarcus	-	-	-	-	-	-	-	-	3.7037	-	-	-	-	-	-
	Candidatus Accumulibacter	-	-	-	-	-	-	-	8	-	-	-	-	-	-	-
	Cupriavidus	0.3125	0.416667	0.398406	-	-	-	-	-	-	-	-	-	-	-	-
	Gallionella	-	-	-	-	-	-	5.26316	10.4	-	-	-	-	-	-	-
	Herbaspirillum	-	-	-	-	-	-	-	-	-	-	-	16.2162	5.64972	-	-
	Hydrogenophaga	-	-	-	0.518135	-	-	-	-	-	-	-	-	-	-	-
	Leptothrix	-	-	-	-	-	1.1236	-	0.8	7.40741	-	1.69492	18.9189	18.0791	-	-
	Methylibium	0.3125	-	0.132802	0.518135	9.52381	-	-	-	-	-	-	-	-	-	-
	Nitrosomonas	3.125	5	4.64807	4.14508	-	-	-	-	-	-	-	-	-	-	-
	Nitrosospira	6.875	5.83333	4.24967	5.18135	-	-	-	-	-	-	-	-	-	-	-
	Polaromonas	0.625	0.416667	-	-	-	-	-	-	-	-	-	-	2.25989	-	-
	Rhodoferax	-	0.416667	0.398406	0.518135	-	1.1236	-	0.8	7.40741	-	-	-	-	-	-
	Sideroxydans	0.9375	4.16667	10.4914	1.03627	-	-	-	-	-	-	-	-	-	-	-
	Thiobacillus	2.5	2.91667	4.78088	2.07254	-	-	-	-	-	-	-	-	-	-	-
	Thiobacter	1.25	0.833333	0.929615	1.5544	-	-	-	-	-	-	-	-	-	-	-
	Thiomonas	4.6875	2.5	3.58566	2.07254	-	-	-	-	-	-	-	-	-	-	-
Deltaproteobacteria	Desulfotalea	-	-	-	-	-	-	-	7.2	-	-	-	-	-	-	-
	Unclassified deltaproteobacteria	-	-	-	-	-	-	-	0.8	-	-	-	-	-	-	-
Gammaproteobacteria	Acidithiobacillus	37.8125	32.9167	23.6388	5.69948	-	-	-	-	-	-	42.3729	-	10.7345	3.7037	-
	Alkalilimnicola	0.625	0.416667	0.664011	-	-	-	-	-	-	-	-	-	-	-	-
	Allochromatium	0.9375	2.91667	2.25764	0.518135	-	-	-	-	-	-	-	-	-	-	-
	Beggiatoa	0.9375	-	0.132802	2.07254	-	1.1236	10.5263	4.8	-	-	-	-	-	-	-
	Ectothiorhodosinus	-	-	0.265604	-	-	-	-	-	-	-	-	-	-	-	-
	Halothiobacillus	0.625	2.91667	3.32005	0.518135	-	-	-	-	-	-	-	-	-	-	-
	Hydrogenovibrio	-	-	0.132802	-	-	-	-	-	-	-	-	-	-	-	-
	Methylococcus	0.3125	-	0.265604	-	-	-	-	-	-	-	1.69492	10.8108	14.1243	7.40741	-
	Nitrococcus	1.5625	-	-	1.03627	-	-	-	-	-	-	-	-	-	-	-
	Nitrosococcus	10.3125	9.58333	7.56972	7.77202	-	-	-	-	-	-	-	-	-	-	-
	Thioalkalivibrio	2.1875	1.25	1.32802	-	-	-	-	-	-	-	-	-	-	-	-
	Thiomicrospira	0.3125	0.416667	2.52324	-	-	-	-	-	-	-	-	-	-	-	-
Zetaproteobacteria	Mariprofundus	0.3125	-	0.132802	-	-	-	-	-	-	-	-	-	-	-	-
Actinobacteria	Acidimicrobium	-	0.416667	0.664011	0.518135	-	-	-	-	-	-	-	-	-	-	-
	Rubrobacter	-	-	-	-	-	1.1236	5.26316	2.4	-	51.0204	-	-	-	-	-
	Mobiluncus	-	-	-	-	-	4.49438	5.26316	0.8	-	-	-	-	-	-	-
	Mycobacterium	-	-	0.265604	4.14508	4.7619	-	-	-	-	-	-	-	-	-	-
	Thermomonospora	1.875	-	0.531208	1.03627	14.2857	-	-	-	-	-	-	-	-	-	-
	Acidithiomicrobium	0.9375	0.833333	2.39044	3.62694	14.2857	-	-	-	-	-	-	-	-	-	-
Bacteroidetes	Pedobacter	-	-	0.132802	-	-	-	-	-	-	-	-	-	-	-	-
	Pelodictyon	-	-	-	-	-	-	-	-	-	-	-	-	0.564972	-	-
Verrucomicrobia	Methylacidiphilum	0.3125	-	0.664011	-	9.52381	-	-	-	-	-	-	2.7027	-	3.7037	-
Chloroflexi	Oscillochloris	-	-	0.132802	-	-	-	-	-	-	-	-	-	-	-	-
	Thermomicrobium	0.3125	-	-	-	4.7619	-	-	-	-	-	-	-	-	-	-
Cyanobacteria	Synechococcus	-	-	-	1.03627	-	-	-	-	-	-	-	-	-	-	-
	unclassifid cyanobacteria	-	-	-	-	-	-	-	-	-	-	1.69492	-	-	-	-
Deinococcus-Thermus	Meiothermus	-	-	-	0.518135	-	-	-	-	-	-	-	-	-	-	-
Firmicutes	Bacillus	-	-	0.398406	0.518135	-	-	-	-	-	-	-	-	-	-	-
	Acetohalobium	-	-	-	-	-	-	-	0.8	-	-	-	-	-	-	-
	Bryantella	-	-	-	-	-	-	-	-	-	-	-	2.7027	0.564972	-	-
	Caldicellulosiruptor	-	-	-	-	-	-	10.5263	-	-	-	-	-	-	-	-
	Clostridium	-	-	-	-	-	-	-	-	3.7037	-	-	-	0.564972	-	-
	Geobacillus	0.3125	-	-	-	4.7619	1.1236	-	-	-	-	-	-	-	-	-
	Heliobacillus	0.3125	0.416667	-	-	-	-	-	-	-	-	-	-	-	-	-
	Moorella	-	-	-	-	-	-	-	-	3.7037	-	-	-	-	-	-
	Paenibacillus	-	-	-	-	-	1.1236	-	-	3.7037	-	-	-	-	-	-
	Sulfobacillus	-	-	0.132802	1.03627	-	-	-	-	-	-	-	-	-	-	-
	Symbiobacterium	-	-	-	-	-	-	-	-	7.40741	-	-	-	-	-	-
	Syntrophomonas	-	-	-	-	-	-	-	-	3.7037	-	-	-	-	-	-
	Thermosediminibacter	-	-	-	-	-	-	-	0.8	11.1111	2.04082	-	-	-	-	-
	Thermosinus	-	-	-	-	-	-	-	-	-	2.04082	-	-	-	-	-
Nitrospirae	Leptospirillum	1.875	0.833333	1.32802	1.03627	-	69.6629	31.5789	33.6	25.9259	-	40.678	13.5135	4.51977	3.7037	-
	Candidatus Nitrospira	-	-	-	-	-	-	-	0.8	7.40741	18.3673	-	-	-	-	-
Thermotogae	Thermotoga	-	-	-	-	-	-	-	0.8	3.7037	-	-	-	-	-	-
Unclassified bacteria	Candidatus Poribacteria	-	-	-	-	-	-	-	0.8	-	2.04082	-	-	-	-	-
	Uncultured bacteria	12.8125	14.5833	13.0146	20.7254	0	1.1236	5.26316	2.4	-	-	3.38983	8.10811	7.34463	3.7037	-
Eukaryota
Phylum	Genus	Relative abundance (%)
		rbcL					porA					nifH
		3.5-yr	6.6-yr	9.5-yr	IG1	CL	3.5-yr	6.6-yr	9.5-yr	IG1	CL	3.5-yr	6.6-yr	9.5-yr	IG1	CL
Streptophyta	Actinidia	0.3125	-	-	-	-	-	-	-	-	-	-	-	-	-	-
	Anthocleista	-	-	0.132802	-	-	-	-	-	-	-	-	-	-	-	-
	Arabidopsis	-	-	0.132802	-	-	-	-	-	-	-	-	-	-	-	-
	Compsopogon	-	0.416667	-	-	-	-	-	-	-	-	-	-	-	-	-
	Conocephalum	-	-	-	0.518135	-	-	-	-	-	-	-	-	-	-	-
	Dinophysis	-	0.416667	-	-	-	-	-	-	-	-	-	-	-	-	-
	Dixoniella	-	-	0.132802	-	-	-	-	-	-	-	-	-	-	-	-
	Gelidium	-	-	0.132802	-	-	-	-	-	-	-	-	-	-	-	-
	Oligobrachia	-	0.416667	-	-	-	-	-	-	-	-	-	-	-	-	-
	Osmundastrum	-	-	0.132802	-	-	-	-	-	-	-	-	-	-	-	-
	Osmundea	0.3125	-	-	-	-	-	-	-	-	-	-	-	-	-	-
	Peltolepis	-	-	0.132802	-	-	-	-	-	-	-	-	-	-	-	-
	Phyllophora	-	0.416667	-	-	-	-	-	-	-	-	-	-	-	-	-
	Salix	-	-	0.132802	-	-	-	-	-	-	-	-	-	-	-	-
	Solemya	-	-	0.132802	-	-	-	-	-	-	-	-	-	-	-	-
	Spyridia	-	-	-	0.518135	-	-	-	-	-	-	-	-	-	-	-
	Syzygiella	-	-	0.132802	-	-	-	-	-	-	-	-	-	-	-	-
